# Supplementary material for: Embodying the camera: An EEG study on the effect of camera movements on film spectators´ sensorimotor cortex activation
Source: PLoS One. 2019 Mar 13;14(3):e0211026. doi: 10.1371/journal.pone.0211026 (PMC6415856; doi:10.1371/journal.pone.0211026)
Supplement: S1 Tables — (XLSX) [file pone.0211026.s004.xlsx]

## Sheet: alpha centrals
log (condition/baseline), outliers (+/- 2.4 std) replaced
subject	still sec 1 left	still sec 1 right	still sec 2 left	still sec 2 right	still sec 3 left	still sec 3 right	still sec 4 left	still sec 4 right	zoom sec 1 left	zoomsec 1 right	zoom sec 2 left	zoom sec 2 right	zoom sec 3 left	zoom sec 3 right	zoom sec 4 left	zoom sec 4 right	steady sec 1 left	steady sec 1 right	steady sec 2 left	steady sec 2 right	steady sec 3 left	steady sec 3 right	steady sec 4 left	steady sec 4 right
1	0.0716376	-0.105412	0.18039	0.0444386	0.00683487	-0.00371682	0.104754	-0.0736516	-0.0263728	-0.089138	0.0660522	0.000819512	0.0544771	-0.254642	0.235431	-0.0428927	-0.00524162	-0.0660341	0.121534	-0.195281	-0.0832568	-0.265159	0.409592	0.0391572
2	-0.103657	-0.103292	-0.0470489	-0.0982223	-0.0559136	-0.226819	-0.133151	-0.256457	-0.0886866	-0.0696141	-0.0479492	-0.203413	0.0113689	0.0519479	-0.0821259	-0.2093	-0.00426764	-0.140551	-0.251288	-0.332499	0.000111108	-0.193084	-0.177373	-0.294428
3	-0.34449	-0.163166	-0.283771	-0.119326	-0.0680026	-0.0691382	-0.177897	-0.209448	-0.190369	-0.108103	-0.439472	-0.256398	-0.318359	-0.22141	-0.226515	-0.14985	-0.300198	-0.128156	-0.495079	-0.26492	-0.332129	-0.235765	-0.208565	-0.179832
4	0.0720726	-0.124413	-0.0362538	-0.0180561	-0.106394	-0.152473	0.127321	0.00622341	0.239686	-0.0522256	-0.110702	-0.207887	-0.181024	-0.107027	0.0115005	-0.068222	0.215978	-0.114237	-0.227532	-0.24044	-0.210971	-0.179239	-0.0966527	-0.291601
5	-0.196953	-0.0382461	-0.118079	-0.0875277	-0.116262	-0.0596621	-0.180681	-0.0970064	-0.673672	-0.486016	-0.354521	-0.200873	-0.434521	-0.249148	-0.131147	0.0821156	-0.501029	-0.324368	-0.227778	-0.159762	-0.140695	0.0569001	0.448398	0.320133
6	-0.182034	-0.251085	-0.522302	-0.371491	-0.550313	-0.50174	-0.447765	-0.293295	-0.49799	-0.319586	-0.454511	-0.585274	-0.82971	-0.756691	-0.872448	-0.701385	-0.186416	-0.220162	-0.882423	-0.630617	-1.01393	-0.893513	-0.919821	-0.795591
7	0.479856	0.349185	0.407402	-0.145133	-0.211011	-0.172169	0.44808	-0.181483	0.398548	-0.159505	0.374983	0.454637	0.553433	-0.200544	0.728221	-0.174615	0.575603	-0.184492	0.37488	0.281037	0.499947	0.455972	0.638478	-0.16357
8	-0.301946	-0.0858266	-0.225239	-0.0818122	-0.282803	-0.0834565	-0.108245	0.0456882	-0.0511763	-0.0263556	-0.123331	0.0763701	-0.0878783	0.0313843	-0.140499	0.128807	-0.132286	-0.0312108	-0.228044	-0.0592907	-0.27969	-0.0564334	0.00156444	0.131995
9	-0.235245	-0.283684	-0.260079	-0.20637	-0.228966	-0.338782	0.023139	0.0275985	-0.249744	-0.35668	-0.343213	-0.215067	-0.319359	-0.37977	-0.0730386	-0.194855	-0.216318	-0.361069	-0.391373	-0.350939	-0.314719	-0.385144	-0.268294	-0.103416
10	-0.660512	-0.565784	-0.456822	-0.305436	-0.525251	-0.223021	-0.834334	-0.565597	-0.573517	-0.437505	-0.614261	-0.00980998	-0.583543	-0.0796035	-0.773939	-0.376208	-0.899965	-0.799924	-0.723723	-0.0028128	-0.618433	-0.062851	-0.536604	-0.0321251
11	0.241475	-0.00347422	0.0256835	-0.0620907	-0.00638938	-0.0734757	-0.0232045	-0.261373	0.18147	-0.088765	-0.108447	-0.299825	-0.129623	-0.348613	-0.0117001	-0.210247	-0.0769544	-0.0643433	-0.0770585	-0.285738	0.0453078	-0.355503	-0.0660269	-0.0542969
12	0.160932	-0.185639	-0.0869306	-0.342934	-0.0811568	-0.313391	-0.0223664	-0.166669	0.168674	-0.0775253	-0.201186	-0.483183	-0.143101	-0.347446	0.00691152	-0.195294	0.249573	-0.0424135	-0.257923	-0.520457	-0.224182	-0.457176	-0.0377317	-0.329276
13	-0.0629582	-0.115502	-0.216548	-0.266298	-0.210846	-0.20143	-0.0598622	-0.153867	-0.0527146	-0.105458	-0.204971	-0.274683	0.0191757	-0.184929	-0.0180509	-0.22911	0.0135361	-0.0948742	-0.192817	-0.263992	-0.0740661	-0.165819	0.0393743	-0.131037
14	0.196173	0.053465	0.19306	0.152717	0.059934	-0.0102157	0.116086	0.0524255	0.208511	-0.0126066	0.125827	0.158955	0.0722504	-0.0408806	0.011042	-0.072067	0.114204	0.0609704	0.416169	0.189987	0.154897	0.226735	0.0489596	-0.0223858
15	-0.260254	-0.096982	-0.342433	-0.0380374	-0.394267	-0.0940928	-0.415625	-0.462029	-0.196529	-0.120628	0.0912603	0.378592	-0.433204	-0.0106422	-0.205686	-0.0974948	-0.283491	-0.126071	-0.255308	0.00650466	-0.54492	-0.105835	-0.305554	-0.167483
16	-0.213912	-0.292428	-0.582016	-0.376546	-0.605368	-0.231125	-0.742745	-0.314795	-0.0907701	-0.0423636	-0.437693	-0.252562	-0.313945	-0.110693	-0.184819	-0.283222	-0.297752	-0.314928	-0.658875	-0.469792	-0.414909	-0.334469	-0.556799	-0.543371
mean	-0.0837385	-0.125768	-0.148187	-0.145133	-0.211011	-0.172169	-0.145406	-0.181483	-0.0934157	-0.159505	-0.173883	-0.119975	-0.191473	-0.200544	-0.107929	-0.174615	-0.108439	-0.184492	-0.24729	-0.206188	-0.221978	-0.184399	-0.0991909	-0.16357
sd	0.277209	0.191622	0.269989	0.15436	0.208563	0.133715	0.328944	0.177824	0.302402	0.151606	0.260956	0.282017	0.317645	0.200239	0.359357	0.189723	0.335704	0.200279	0.353886	0.245545	0.344652	0.300401	0.393487	0.260923

## Sheet: low beta centrals
log (condition/baseline), outliers (+/- 2.4 std) replaced
subject	still sec 1 left	still sec 1 right	still sec 2 left	still sec 2 right	still sec 3 left	still sec 3 right	still sec 4 left	still sec 4 right	zoom sec 1 left	zoomsec 1 right	zoom sec 2 left	zoom sec 2 right	zoom sec 3 left	zoom sec 3 right	zoom sec 4 left	zoom sec 4 right	steady sec 1 left	steady sec 1 right	steady sec 2 left	steady sec 2 right	steady sec 3 left	steady sec 3 right	steady sec 4 left	steady sec 4 right
1	-0.139371	-0.0778684	0.0291216	-0.0989587	-0.16852	-0.0284258	-0.40864	-0.131789	-0.0489063	-0.19738	-0.0865969	-0.0590018	-0.247831	-0.205334	-0.219795	-0.014474	-0.101896	-0.0605114	-0.0576081	-0.179191	-0.305299	-0.287865	-0.27768	-0.0317708
2	0.0896265	-0.115159	0.126575	0.0126109	0.0449814	-0.0546013	-0.0768809	-0.00859358	-0.0469328	-0.175483	-0.0117515	-0.0612263	0.175183	0.163701	-0.0353416	-0.0370366	-0.0195478	-0.169431	-0.0204443	-0.182004	-0.0837818	-0.0653317	-0.0822423	-0.0608412
3	-0.055739	-0.0334788	-0.13385	-0.0156228	-0.0175624	0.0577641	-0.0145201	-0.00707935	-0.0734312	-0.0602184	-0.220578	-0.0778619	-0.0849908	0.019197	0.0936173	0.0808861	-0.132259	-0.0661263	-0.135807	-0.0921973	-0.0840287	-0.0225291	0.181138	0.102465
4	-0.111963	-0.269593	-0.0203034	-0.173759	-0.0670773	-0.198077	0.0236357	-0.0620863	-0.112824	-0.237511	-0.116669	-0.231672	-0.11734	-0.175789	0.175785	0.0223069	-0.102616	-0.235383	-0.078412	-0.247366	-0.0786803	-0.2102	0.114994	-0.041649
5	-0.181321	-0.130692	-0.0129574	-0.0312744	-0.163339	0.012083	-0.086044	-0.0812531	-0.245489	-0.224647	-0.0426135	-0.0608801	-0.21117	-0.187939	-0.0715275	-0.0950155	-0.241569	-0.0626311	-0.435962	-0.35628	-0.201013	-0.149858	0.0338303	-0.00437105
6	-0.10916	-0.144179	-0.0240115	-0.0491436	-0.131491	-0.0639197	0.0376802	-0.0426502	-0.160691	-0.171709	-0.24487	-0.187351	-0.230345	-0.254343	-0.124865	-0.0875345	-0.085693	-0.116492	-0.220387	-0.232637	-0.315985	-0.34382	-0.117064	-0.129871
7	0.0108639	0.000396812	0.0882727	0.112246	0.0911809	0.110222	0.0341865	0.0177423	-0.0846736	-0.00910746	0.0130884	-0.00148988	0.0553173	0.118787	0.157544	0.133082	0.0338729	0.0589835	-0.0243361	-0.0200629	0.0632278	0.0529955	0.201031	0.214966
8	-0.0914356	-0.23393	-0.0544746	-0.104059	-0.102359	-0.131474	0.0438714	-0.068073	-0.0293737	-0.0690971	-0.0637583	-0.200551	-0.160469	-0.0911688	0.0636072	-0.111837	0.059717	-0.0990939	-0.0925651	-0.20251	-0.115095	-0.0953778	-0.0412688	-0.102913
9	-0.264781	-0.347538	-0.239084	-0.34207	-0.177008	-0.205076	0.00564883	-0.0756445	-0.349797	-0.385833	-0.252465	-0.32545	-0.264085	-0.347019	-0.16147	-0.218902	-0.2424	-0.313454	-0.336341	-0.451616	-0.258049	-0.351174	-0.123202	-0.229688
10	-0.0339964	-0.308274	-0.0323871	-0.38579	-0.452794	-0.331187	-0.0357278	-0.0424243	-0.0475919	-0.412684	-0.0930803	-0.322623	-0.653757	-0.312528	-0.516128	-0.310834	-0.0285521	-0.0701108	-0.56187	-0.391766	-0.172233	-0.371282	-0.290279	-0.330943
11	0.226737	0.153597	0.139357	0.0382482	0.173346	0.0453432	0.218285	0.187506	0.216766	0.0490935	0.0733646	0.0319676	0.0617291	-0.0981601	0.178026	0.0750776	0.210547	0.0300128	-0.016928	-0.137481	-0.141574	-0.083046	0.22901	0.228031
12	-0.0871735	-0.163768	-0.0925409	-0.230045	-0.100995	-0.318761	-0.0431843	-0.243683	0.0171364	-0.170134	-0.122917	-0.456699	-0.219526	-0.46751	-0.24016	-0.285893	0.0193345	-0.13826	-0.298772	-0.569333	-0.271012	-0.493257	-0.156965	-0.391158
13	-0.0533872	-0.0745439	-0.0539102	-0.0673744	-0.0720937	-0.118609	0.0128675	0.0791561	-0.0933448	-0.0611186	-0.115277	-0.109942	-0.070882	-0.0447175	-0.0462719	0.0118266	-0.0418448	-0.0267917	-0.122988	-0.0444133	-0.207035	-0.125835	0.0619663	0.157709
14	0.0653031	0.0535536	0.0485846	0.135734	-0.0139771	0.0013085	0.0516384	0.122849	-0.00549932	0.0658322	0.00506649	0.026489	-0.102532	-0.0947561	-0.0499628	-0.096741	0.0157965	-0.0689582	-0.0812549	-0.0206523	-0.100846	-0.0721206	0.114237	0.0168564
15	0.0730364	0.24887	-0.257919	-0.197873	-0.210766	-0.270961	-0.138518	-0.0482471	0.0885314	0.307874	-0.158827	-0.0727996	-0.532087	-0.410056	-0.279484	-0.159404	0.144885	0.31333	-0.348784	-0.219332	-0.388347	-0.406085	-0.26648	-0.0100006
16	0.118818	-0.057399	-0.028667	-0.147097	-0.255951	-0.228221	-0.195943	-0.274519	0.214652	-0.0456736	-0.051401	-0.15506	-0.0716498	-0.181606	-0.0568016	-0.066648	0.0553932	-0.0968557	-0.132568	-0.334073	-0.0959779	-0.149783	0.0259705	-0.0390906
mean	-0.0339964	-0.0937503	-0.0323871	-0.0965143	-0.101527	-0.107662	-0.0357278	-0.0424243	-0.0475919	-0.112362	-0.0930803	-0.141509	-0.167152	-0.160578	-0.0708267	-0.0725712	-0.0285521	-0.0701108	-0.185314	-0.230057	-0.172233	-0.198411	-0.0245628	-0.0407668
sd	0.125092	0.160203	0.112168	0.14655	0.147195	0.138936	0.135744	0.117481	0.14495	0.176648	0.0935842	0.138402	0.207437	0.17673	0.187322	0.127154	0.12288	0.136749	0.164517	0.157726	0.115225	0.157962	0.17172	0.174759

## Sheet: middle beta centrals
log (condition/baseline), outliers (+/- 2.4 std) replaced
subject	still sec 1 left	still sec 1 right	still sec 2 left	still sec 2 right	still sec 3 left	still sec 3 right	still sec 4 left	still sec 4 right	zoom sec 1 left	zoomsec 1 right	zoom sec 2 left	zoom sec 2 right	zoom sec 3 left	zoom sec 3 right	zoom sec 4 left	zoom sec 4 right	steady sec 1 left	steady sec 1 right	steady sec 2 left	steady sec 2 right	steady sec 3 left	steady sec 3 right	steady sec 4 left	steady sec 4 right
1	-0.120291	-0.16277	-0.0177903	-0.166811	-0.159944	-0.107948	-0.257171	-0.0928851	-0.185479	-0.0715827	-0.0929544	-0.111588	-0.209576	-0.235352	-0.072359	-0.0376163	-0.154519	-0.068693	-0.153567	-0.179553	-0.245319	-0.320332	-0.118057	-0.108074
2	0.0435093	-0.117943	0.0627698	0.0674443	0.0125585	-0.0160405	-0.0820926	0.0320513	-0.0461405	-0.0607299	-0.0198806	-0.0291821	0.148201	0.11477	-0.048332	0.0148916	-0.0770798	-0.0865162	0.0684393	-0.0475141	-0.0843467	-0.0431617	-0.0458205	-0.0175887
3	-0.173271	-0.0226041	-0.152423	-0.0168599	-0.107139	0.0138079	-0.110317	-0.080976	-0.114034	0.0315935	-0.329084	-0.122031	-0.103364	0.0517191	0.0297001	0.0893202	-0.183325	-0.0929399	-0.249796	-0.0876117	-0.284611	-0.0547276	-0.0185473	-0.02572
4	-0.0333554	-0.14566	0.00770824	-0.0878011	-0.117125	-0.125431	-0.0709082	-0.0938036	-0.0646823	-0.0963915	-0.100156	-0.0984869	-0.165027	-0.0913576	0.0190785	-0.0337979	-0.0699429	-0.109015	-0.0394716	-0.0811824	-0.137098	-0.0426338	0.0180527	0.0280156
5	-0.126435	-0.105746	0.0727823	-0.00592235	-0.113562	-0.101849	-0.00215404	-0.0193888	-0.274437	-0.198899	-0.0736252	-0.0295995	-0.158714	-0.114642	0.00559163	0.0115513	-0.180789	-0.118222	-0.322285	-0.222584	-0.157067	-0.0189642	0.0449015	0.0934316
6	-0.147572	-0.224197	-0.0801235	-0.153675	-0.0747517	-0.119529	-0.00642456	-0.0842972	-0.177131	-0.199581	-0.133358	-0.253678	-0.183286	-0.259416	-0.170985	-0.138866	-0.051354	-0.120921	-0.205597	-0.257294	-0.196162	-0.268882	-0.1677	-0.160521
7	-0.108663	-0.196742	0.041063	-0.168581	-0.035175	-0.0709659	-0.0128771	-0.125178	-0.121021	-0.13076	-0.0378398	-0.0706506	-0.0732257	-0.158778	-0.00589509	-0.110059	-0.141264	-0.0917906	-0.118781	-0.163694	-0.0575892	-0.216821	0.0858562	0.0145625
8	-0.0751535	-0.102063	0.00389435	0.0331785	-0.007452	-0.00648361	0.0316369	0.0211353	-0.0487158	0.00109475	-0.0523755	-0.0535802	-0.121254	-0.0716393	0.0437817	0.0131141	-0.00231425	0.0495483	-0.0945856	-0.153476	-0.0466024	-0.0350406	-0.0110436	0.0273005
9	-0.223744	-0.492878	-0.208673	-0.39768	-0.14688	-0.27713	-0.154577	-0.176652	-0.406911	-0.385529	-0.343369	-0.398139	-0.275113	-0.340199	-0.236244	-0.232438	-0.285843	-0.331038	-0.362365	-0.5742	-0.256259	-0.364594	-0.131077	-0.348029
10	-0.125355	-0.271653	-0.179535	-0.215842	-0.122582	-0.1785	-0.102055	-0.279287	-0.309073	-0.298317	-0.0671424	-0.175968	-0.288118	-0.112837	-0.203682	-0.194773	-0.0797406	-0.282368	-0.207427	-0.156074	-0.160477	-0.159761	0.0524648	-0.139146
11	0.179699	0.188179	0.176791	0.108489	0.058991	0.0575514	0.132628	0.224119	0.195504	0.131537	0.128316	0.212249	0.0336281	0.0741535	0.136904	0.186265	0.205051	0.204817	0.0360657	0.0696619	-0.056597	0.00759115	0.119609	0.278284
12	-0.154098	-0.167485	-0.0815028	-0.0904675	-0.109527	-0.169277	-0.0147186	-0.116475	-0.126721	-0.199469	-0.171863	-0.291011	-0.232912	-0.261078	-0.108585	-0.0725601	-0.0908587	-0.10997	-0.226538	-0.40604	-0.225513	-0.287314	-0.0955145	-0.230873
13	0.0747612	-0.110939	-0.0282386	-0.0625717	-0.0197917	-0.103102	0.0166267	0.0468132	-0.0815236	-0.0564825	-0.0392238	-0.12796	-0.0665189	-0.0667339	-0.00427966	-0.0264934	-0.0982309	-0.0656217	-0.0876851	-0.0775875	-0.123688	-0.0413732	0.00268669	0.0867069
14	0.153273	0.163697	0.209452	0.157015	0.0807873	0.0992833	0.150384	0.127124	0.000275909	0.0962174	0.138334	0.292397	-0.0475636	0.00195973	0.0279734	-0.0205563	0.0370912	0.036789	0.0489236	0.134828	0.103653	0.143918	0.188682	0.186168
15	0.117096	0.321228	-0.204703	0.0584994	-0.0854076	0.0850825	-0.121979	-0.0164408	0.105902	0.372307	-0.180073	0.272091	-0.360354	0.00326737	-0.207768	0.0224605	0.180642	0.363919	-0.253446	0.00831705	-0.310979	-0.13342	-0.140348	0.104069
16	0.194847	0.0931084	0.068308	0.0278414	-0.111369	-0.0788968	-0.0472011	-0.107377	0.241154	0.0578587	0.0262784	-0.0075075	-0.0392208	-0.0600242	0.0727026	-0.0251818	0.102235	0.0270006	-0.0838626	-0.140152	0.0686701	0.0385094	0.102105	0.146463
mean	-0.0327971	-0.0846542	-0.0193888	-0.057109	-0.0661481	-0.0687142	-0.0407	-0.0463448	-0.0883146	-0.0629458	-0.084251	-0.0620403	-0.133901	-0.0953867	-0.0451499	-0.0346712	-0.0556401	-0.0496889	-0.140749	-0.145885	-0.135624	-0.112313	-0.00710937	-0.00405938
sd	0.138583	0.19819	0.126455	0.141142	0.0727538	0.102179	0.102273	0.120388	0.172054	0.182816	0.132508	0.190539	0.128566	0.130381	0.110907	0.102441	0.133302	0.166311	0.129809	0.171666	0.119548	0.14402	0.104123	0.162135

## Sheet: alpha occipitals
log (condition/baseline), outliers (+/- 2.4 std) replaced
subject	still sec 1 left	still sec 1 right	still sec 2 left	still sec 2 right	still sec 3 left	still sec 3 right	still sec 4 left	still sec 4 right	zoom sec 1 left	zoomsec 1 right	zoom sec 2 left	zoom sec 2 right	zoom sec 3 left	zoom sec 3 right	zoom sec 4 left	zoom sec 4 right	steady sec 1 left	steady sec 1 right	steady sec 2 left	steady sec 2 right	steady sec 3 left	steady sec 3 right	steady sec 4 left	steady sec 4 right
1	-0.35302	-0.294657	-0.34445	-0.261129	-0.488882	-0.389914	-0.531575	-0.297914	-0.554271	-0.317357	-0.517748	-0.300306	-0.31289	-0.323442	-0.38666	-0.167254	-0.471954	-0.233189	-0.44185	-0.394595	-0.546789	-0.523251	-0.498404	-0.164706
2	-0.0478651	-0.0668094	-0.0456108	0.00596071	-0.102747	-0.117157	-0.110354	-0.164702	0.045077	0.0436613	0.0239676	0.0572937	0.0529831	0.110417	-0.175156	-0.204884	0.0248779	0.0597276	-0.365132	-0.364557	0.0516413	0.00155014	-0.305316	-0.360344
3	0.142873	0.0296512	0.0597812	-0.0227883	0.150262	-0.0314857	-0.141958	-0.204359	0.376154	0.222892	-0.274985	-0.422978	-0.136807	-0.297493	-0.00790367	-0.124265	0.155718	0.0769228	-0.27365	-0.448333	-0.12249	-0.27808	-0.122795	-0.186146
4	0.0565827	-0.0518183	-0.0571409	0.0476614	0.061212	-0.0256805	0.131304	0.121601	0.141357	0.0546176	-0.137195	-0.222293	-0.203304	-0.170992	0.00299182	0.0170626	0.0252026	-0.149669	-0.253662	-0.243992	-0.14668	-0.182759	-0.117571	-0.158404
5	-0.576807	-0.501867	-0.388863	-0.366628	-0.396288	-0.468736	-0.493857	-0.599919	-0.74678	-0.678483	-0.58814	-0.502306	-0.609228	-0.521846	-0.501432	-0.410908	-0.607017	-0.609613	-0.72965	-0.65979	-0.543485	-0.462991	-0.194267	-0.328069
6	-0.330995	-0.230744	-0.419906	-0.356623	-0.575144	-0.499262	-0.333825	-0.237097	-0.576369	-0.502392	-0.574801	-0.446171	-0.810992	-0.623916	-0.630369	-0.518456	-0.341255	-0.311898	-0.661896	-0.424318	-0.958505	-0.766376	-0.718405	-0.643621
7	-0.00448839	-0.0276771	-0.0718544	0.111041	0.0445436	0.149198	0.119842	0.225647	-0.0254672	0.124134	0.0234588	0.268237	-0.0148165	0.173355	0.0796473	0.203878	0.0223267	0.151206	-0.0749489	0.174621	-0.0853708	0.194274	0.134326	0.228507
8	-0.0701315	-0.033427	-0.147798	-0.0346692	-0.182664	-0.22078	0.0707766	0.158219	0.0802392	0.163373	-0.0428203	-0.0335331	0.0902083	0.0836655	0.028312	0.0177085	0.0422831	0.143752	-0.105232	-0.0908731	0.0352522	-0.0204968	0.272682	0.316752
9	-0.449509	-0.648802	-0.540837	-0.714133	-0.382528	-0.649063	-0.262953	-0.336515	-0.492724	-0.677939	-0.610497	-0.778867	-0.558036	-0.726389	-0.259745	-0.375428	-0.472585	-0.679659	-0.563935	-0.735784	-0.619333	-0.752192	-0.492099	-0.532864
10	-0.197128	-0.945175	-0.276137	-1.06547	-1.00597	-0.875486	-0.260633	-1.1048	-1.15184	-1.01646	-1.12998	-0.980484	-1.18931	-1.08259	-0.250121	-1.0578	-0.196125	-0.206728	-1.31109	-1.03767	-1.19616	-1.08949	-1.05863	-0.924738
11	-0.298924	-0.389927	-0.30521	-0.451801	-0.422657	-0.41643	-0.610347	-0.683778	-0.409788	-0.458734	-0.550871	-0.672379	-0.554669	-0.70754	-0.456206	-0.570925	-0.360402	-0.421938	-0.500298	-0.517544	-0.617805	-0.663186	-0.602137	-0.664005
12	-0.347049	-0.429708	-0.448425	-0.508454	-0.236715	-0.326202	-0.588389	-0.729722	-0.0353542	-0.15361	-0.365723	-0.569517	-0.579933	-0.695628	-0.334455	-0.430062	-0.147831	-0.233748	-0.545134	-0.612788	-0.420955	-0.567696	-0.296045	-0.442605
13	-0.185469	-0.276603	-0.465732	-0.525577	-0.333311	-0.415659	-0.0823823	-0.115766	-0.0448675	-0.0814475	-0.508028	-0.531953	-0.320605	-0.484258	-0.136532	-0.235942	-0.113904	-0.176442	-0.439457	-0.527038	-0.412036	-0.479144	-0.101522	-0.199224
14	0.116436	0.16216	0.0789131	0.191382	-0.0486283	-0.0388268	-0.160903	-0.173078	0.201085	0.184731	0.122075	0.176091	0.0563557	0.0369758	-0.0949532	-0.0147605	0.0219915	0.0795408	0.304904	0.25936	-0.0383875	0.156132	-0.184844	-0.141198
15	-0.320501	-0.359589	-0.342615	-0.352239	-0.317141	-0.297521	-0.484542	-0.449339	-0.399092	-0.471294	-0.513254	-0.518543	-0.553581	-0.583817	-0.497622	-0.524436	-0.320656	-0.304607	-0.333119	-0.357517	-0.681066	-0.687339	-0.339577	-0.309425
16	-0.288058	-0.366805	-0.702306	-0.594434	-0.50358	-0.434618	-0.430337	-0.418477	-0.167747	-0.225879	-0.694401	-0.645061	-0.424219	-0.333447	-0.38173	-0.411584	-0.398671	-0.491309	-0.691146	-0.712946	-0.390457	-0.464477	-0.480687	-0.483032
mean	-0.197128	-0.276987	-0.276137	-0.306119	-0.296265	-0.316101	-0.260633	-0.313125	-0.235024	-0.236887	-0.396184	-0.382673	-0.379303	-0.384184	-0.250121	-0.300503	-0.196125	-0.206728	-0.436581	-0.418361	-0.418289	-0.411595	-0.319081	-0.31207
sd	0.209817	0.281892	0.224919	0.341072	0.289289	0.261781	0.248786	0.351188	0.404348	0.369956	0.330229	0.350868	0.351972	0.359971	0.216987	0.304574	0.232203	0.261264	0.352563	0.331211	0.357973	0.362474	0.325749	0.315966

## Sheet: low beta occipitals
log (condition/baseline), outliers (+/- 2.4 std) replaced
subject	still sec 1 left	still sec 1 right	still sec 2 left	still sec 2 right	still sec 3 left	still sec 3 right	still sec 4 left	still sec 4 right	zoom sec 1 left	zoomsec 1 right	zoom sec 2 left	zoom sec 2 right	zoom sec 3 left	zoom sec 3 right	zoom sec 4 left	zoom sec 4 right	steady sec 1 left	steady sec 1 right	steady sec 2 left	steady sec 2 right	steady sec 3 left	steady sec 3 right	steady sec 4 left	steady sec 4 right
1	-0.185939	-0.0942178	-0.33356	-0.212129	-0.266123	-0.0919931	-0.476931	-0.0892108	-0.413369	-0.301868	-0.258207	-0.201707	-0.29344	-0.169743	-0.196477	0.058691	-0.280208	-0.137763	-0.328194	-0.211865	-0.366852	-0.213822	-0.171779	0.10171
2	-0.0785126	-0.113955	-0.0290285	-0.056137	-0.0913379	-0.0682331	-0.0651821	-0.0971566	-0.182051	-0.162146	-0.134694	-0.12538	0.0823011	0.081045	-0.217877	-0.12341	-0.15117	-0.228095	-0.153739	-0.0905081	-0.178089	-0.182503	-0.110951	-0.10222
3	0.123762	-0.0149977	0.0240004	0.0126259	0.0786904	0.0344775	0.124696	0.0884792	0.0850673	0.015308	0.0898649	0.0148423	0.0602072	0.0374749	0.245751	0.17608	0.019845	0.0411078	-0.0853031	-0.141349	0.134718	0.0318485	0.418705	0.255513
4	-0.229364	-0.272556	-0.159675	-0.144182	-0.18747	-0.235279	-0.105832	-0.0878886	-0.345375	-0.304026	-0.281451	-0.351398	-0.278603	-0.19597	-0.0355621	-0.0280934	-0.236547	-0.306912	-0.240323	-0.263634	-0.218057	-0.218437	-0.0158084	-0.036885
5	-0.348775	-0.318332	-0.209708	-0.168491	-0.0844901	-0.0751151	-0.0553765	-0.125578	-0.350332	-0.265705	-0.270932	-0.214811	-0.341347	-0.274877	-0.154713	-0.154285	-0.431799	-0.394318	-0.478019	-0.454255	-0.448656	-0.379881	-0.121086	-0.110163
6	-0.127624	-0.181262	0.0173251	-0.00416165	-0.0591243	-0.0730782	-0.000807642	-0.0498352	-0.345436	-0.295761	-0.250544	-0.182227	-0.221798	-0.235642	-0.129933	-0.127779	-0.159143	-0.178681	-0.145104	-0.17047	-0.32755	-0.406596	-0.0622845	-0.147467
7	0.0611764	0.127583	0.119915	0.285547	0.111352	0.143163	0.0359633	0.173566	-0.0120959	0.133417	0.0837234	0.159358	0.0926278	0.129243	0.0778491	0.203838	0.0446011	0.0906676	0.165003	0.253707	-0.0484517	0.221421	0.238558	0.260828
8	-0.0576299	-0.0740702	-0.0642916	-0.0419772	-0.037562	-0.0934031	0.0955122	0.0602434	-0.129685	-0.0330363	-0.100181	-0.0141544	-0.0708571	-0.0224641	0.0612248	0.0723443	0.120126	0.171802	-0.0949403	-0.155667	-0.0966081	-0.0660233	0.12371	0.172091
9	-0.255916	-0.419055	-0.362724	-0.552207	-0.244926	-0.366539	-0.180291	-0.259701	-0.456837	-0.572118	-0.336978	-0.541519	-0.365348	-0.592021	-0.216207	-0.243786	-0.336537	-0.500083	-0.417379	-0.593943	-0.260193	-0.442196	-0.200453	-0.280936
10	-0.44433	-0.256312	-0.554005	-0.402197	-0.490009	-0.336402	-0.601585	-0.409313	-0.722548	-0.545517	-0.577377	-0.402354	-0.610362	-0.461865	-0.436198	-0.272134	-0.542245	-0.382677	-0.612541	-0.443592	-0.55152	-0.404955	-0.255301	-0.211339
11	0.0772084	0.0333676	-0.0387673	-0.0824018	0.127275	0.069069	0.194863	0.172647	-0.00205793	-0.0365578	-0.101822	-0.190522	-0.106797	-0.112833	0.192091	0.166412	0.0793576	0.0253945	-0.0628293	-0.105959	-0.290396	-0.320341	0.115162	0.0515952
12	-0.126645	-0.134115	-0.718643	-0.127785	-0.603014	-0.106824	-0.365859	-0.494501	-0.62778	-0.869921	-0.78363	-0.180424	-0.703571	-0.182163	-0.315004	-0.328328	-0.729322	-0.146077	-0.830799	-0.198429	-0.834234	-0.215802	-0.40863	-0.507473
13	-0.305939	-0.360217	-0.349572	-0.449187	-0.345321	-0.441197	-0.347655	-0.496937	-0.137922	-0.206722	-0.274619	-0.42797	-0.525486	-0.59554	-0.22708	-0.302315	-0.10724	-0.158253	-0.388362	-0.422126	-0.444671	-0.467829	-0.155626	-0.276032
14	-0.131948	-0.149494	-0.198962	-0.254718	-0.0740088	-0.067307	0.0235278	-0.054595	-0.111316	-0.123305	-0.281515	-0.239356	-0.158084	-0.163593	0.169669	0.0048525	-0.230844	-0.254439	-0.0619779	-0.153146	-0.157588	-0.140231	0.0219954	-0.0751984
15	-0.00855367	0.0421044	0.0353944	0.0560546	-0.0372696	-0.0124791	0.116234	0.204798	-0.0828011	-0.0121442	-0.0171711	0.0246129	-0.0180194	0.00753107	0.281719	0.250598	-0.00975514	0.0546102	0.0454688	0.0571762	-0.13373	-0.0940312	0.404445	0.415217
16	0.012713	0.0396846	-0.00674791	0.0967874	-0.07373	0.0119488	0.0383505	0.00208308	-0.0114478	-0.0133057	-0.0116364	-0.0137836	-0.122718	-0.163186	-0.0257874	0.018033	-0.0957425	-0.0335141	-0.152463	-0.0808018	-0.155204	-0.153454	0.133151	0.0428483
mean	-0.126645	-0.134115	-0.176816	-0.127785	-0.142317	-0.106824	-0.0981482	-0.0914312	-0.240374	-0.224588	-0.219198	-0.180424	-0.223831	-0.182163	-0.0579084	-0.0393301	-0.190414	-0.146077	-0.240094	-0.198429	-0.273568	-0.215802	-0.0028871	-0.0279943
sd	0.161906	0.159247	0.233848	0.214245	0.205321	0.161341	0.233873	0.223964	0.235	0.260932	0.228476	0.187871	0.24232	0.217622	0.212639	0.18906	0.234569	0.193739	0.256049	0.207873	0.226792	0.187132	0.230884	0.237529

## Sheet: middle beta occipitals
log (condition/baseline), outliers (+/- 2.4 std) replaced
subject	still sec 1 left	still sec 1 right	still sec 2 left	still sec 2 right	still sec 3 left	still sec 3 right	still sec 4 left	still sec 4 right	zoom sec 1 left	zoomsec 1 right	zoom sec 2 left	zoom sec 2 right	zoom sec 3 left	zoom sec 3 right	zoom sec 4 left	zoom sec 4 right	steady sec 1 left	steady sec 1 right	steady sec 2 left	steady sec 2 right	steady sec 3 left	steady sec 3 right	steady sec 4 left	steady sec 4 right
1	-0.340923	-0.349589	-0.472198	-0.389477	-0.334723	-0.269473	-0.326615	-0.159635	-0.388627	-0.336467	-0.364496	-0.385245	-0.444572	-0.434155	-0.174403	-0.168106	-0.335239	-0.269535	-0.465024	-0.408475	-0.365507	-0.337035	-0.200927	-0.0590437
2	-0.0845565	-0.165587	-0.0357686	-0.106044	-0.0534479	-0.0379228	-0.054574	-0.0744542	-0.174331	-0.129814	-0.0842929	-0.0858052	0.0179764	-0.0349807	-0.143122	-0.16114	-0.0959091	-0.178188	-0.102978	-0.107292	-0.147992	-0.113418	-0.0671807	-0.0996668
3	-0.0599963	-0.168481	-0.0890569	-0.121992	0.0184204	-0.0241139	0.045092	0.037963	-0.00929334	-0.140296	-0.00614012	-0.0839777	0.0606063	0.0228581	0.193324	0.0272122	-0.0325716	-0.0452246	-0.0774226	-0.242518	-0.00520029	-0.141459	0.207128	0.0818582
4	-0.142838	-0.186508	-0.144353	-0.141031	-0.201932	-0.240498	-0.168278	-0.171505	-0.276991	-0.292345	-0.277686	-0.330251	-0.252833	-0.235029	-0.0902096	-0.13	-0.186945	-0.201594	-0.160844	-0.179241	-0.172332	-0.168293	-0.175862	-0.146515
5	-0.237694	-0.262391	-0.172522	-0.161938	-0.0461742	-0.0799619	-0.0979677	-0.139564	-0.310107	-0.238272	-0.123735	-0.0971277	-0.222404	-0.141107	-0.0627974	-0.0601158	-0.282971	-0.268936	-0.316049	-0.299254	-0.279215	-0.258274	-0.173466	-0.151871
6	-0.106216	-0.144548	-0.0426933	-0.0386964	-0.000626882	-0.0447333	-0.0617223	-0.0583938	-0.276476	-0.230819	-0.26629	-0.145924	-0.224527	-0.173664	-0.0381106	-0.0821985	-0.0219853	-0.00504833	0.0164228	-0.0454212	-0.0931806	-0.16888	-0.0479766	-0.101355
7	0.0304569	0.16054	0.0743569	0.23347	-0.00317435	0.105917	0.0260244	0.143401	0.0586621	0.160694	0.0196399	0.140615	0.0257729	-0.0380581	0.0848979	0.129612	0.00296619	0.0264933	0.0600623	0.177928	-0.0540229	0.194199	0.265538	0.317211
8	-0.0234401	0.0511226	-0.0799243	-0.0130843	-0.0620078	-0.0613935	0.0671942	0.0490975	-0.0574114	0.0124572	-0.0541887	0.0463443	-0.0876922	-0.0688726	0.0936115	0.0880987	0.0975607	0.165129	-0.0386267	-0.139696	-0.143681	-0.0615068	0.10969	0.0811315
9	-0.224362	-0.504257	-0.246266	-0.516244	-0.228701	-0.431765	-0.20707	-0.378536	-0.370361	-0.56409	-0.325683	-0.536531	-0.333473	-0.568153	-0.244835	-0.358362	-0.257029	-0.49159	-0.41923	-0.679581	-0.171361	-0.397314	-0.217911	-0.429553
10	-0.174345	-0.121043	-0.215137	-0.0766603	-0.148813	-0.046105	-0.189584	-0.0624626	-0.285739	-0.164098	-0.212909	-0.13364	-0.266397	-0.183853	-0.108761	-0.0539377	-0.0763657	0.00562825	-0.193214	-0.0999322	-0.148555	-0.0431261	0.104448	0.0610714
11	0.064142	-0.0100423	0.0482038	0.0179256	0.0413921	0.0160794	0.141979	0.073916	-0.0721333	-0.124105	-0.0195828	-0.0843922	-0.0942858	-0.0920454	0.0480844	0.0371177	0.0693633	0.0532361	-0.0631376	-0.146488	-0.205427	-0.309637	0.0415332	0.0239854
12	-0.362961	-0.448204	-0.351177	-0.460392	-0.362838	-0.494815	-0.224829	-0.397692	-0.330264	-0.371665	-0.385714	-0.519954	-0.512108	-0.558545	-0.175502	-0.320451	-0.065785	-0.0906031	-0.371822	-0.360479	-0.421928	-0.374421	-0.110961	-0.237038
13	0.0688951	0.0683439	0.00299834	0.0265836	-0.0724979	0.0201816	0.168258	0.259601	0.0123147	0.0174555	0.00110295	0.017703	-0.040224	-0.0441735	0.115522	0.149383	-0.00414844	0.0904753	-0.074352	0.0030976	-0.06537	-0.00199722	0.298228	0.268712
14	0.244673	0.331171	0.280674	0.333196	0.134937	0.256109	0.23443	0.168977	0.13831	0.153368	0.187591	0.334534	0.114654	0.116259	0.133205	0.218244	0.0094603	0.070727	0.117317	0.198782	-0.165412	0.296354	0.192123	0.283781
15	0.196525	0.18088	-0.0910612	-0.118748	-0.0388333	-0.0931568	-0.0308633	-0.0246812	0.286668	0.261241	0.0694711	0.0676655	-0.0305075	-0.0289918	-0.120549	-0.114113	0.186029	0.186834	0.0159149	-0.0940508	-0.100789	-0.116488	0.0348697	-0.0193581
16	0.0524277	0.00902824	-0.0350895	-0.06688	-0.280592	-0.176947	-0.116201	-0.0958461	0.124066	0.0640493	-0.0234238	-0.0580352	-0.065028	-0.0455937	-0.0677444	-0.0778668	0.0342809	-0.00258581	-0.184254	-0.194453	-0.106614	-0.13681	-0.00485211	-0.0444135
mean	-0.0687633	-0.0974728	-0.0980634	-0.100001	-0.102476	-0.100162	-0.0496704	-0.0518634	-0.120732	-0.120169	-0.116646	-0.115876	-0.14719	-0.156756	-0.0348368	-0.054789	-0.0599555	-0.0596738	-0.141077	-0.163567	-0.165412	-0.133632	0.0159013	-0.0106915
sd	0.175794	0.230359	0.175793	0.221371	0.142711	0.188851	0.156286	0.179121	0.208854	0.221364	0.169328	0.23282	0.182646	0.200667	0.129989	0.159833	0.143081	0.180973	0.174039	0.215009	0.110293	0.190034	0.16914	0.196705
